# Supplementary material for: A symbiotic physical niche in Drosophila melanogaster regulates stable association of a multi-species gut microbiota
Source: Nat Commun. 2023 Mar 21;14:1557. doi: 10.1038/s41467-023-36942-x (PMC10030875; doi:10.1038/s41467-023-36942-x)
Supplement: Supplementary file 6 — Source Data [file 41467_2023_36942_MOESM6_ESM.zip]

Archive with 4 entries (4 files):
- SourceData_Dodge_etal_2023_supportingInformation.zip
- __MACOSX/._SourceData_Dodge_etal_2023_supportingInformation.zip
- SourceData_Dodge_etal_2023_main.xlsx
- __MACOSX/._SourceData_Dodge_etal_2023_main.xlsx
