# Supplementary material for: A symbiotic physical niche in Drosophila melanogaster regulates stable association of a multi-species gut microbiota
Source: Nat Commun. 2023 Mar 21;14:1557. doi: 10.1038/s41467-023-36942-x (PMC10030875; doi:10.1038/s41467-023-36942-x)
Supplement: Supplementary file 6 — Source Data [file 41467_2023_36942_MOESM6_ESM.zip › SourceData_Dodge_etal_2023_main.xlsx]

## Sheet: Fig 1F
Crop	Proventriculus	Viscera
2850000	23600000	19100
63200	16200000	191000
527000	20700000	0
632000	16200000	124000
421000	35400000	134000
1790000	39900000	19100
3060000	41300000	28600
948000	32500000	85800
896000	30300000	176000
2210000	56800000	9540
474000	19200000	42900
790000	53900000	52500
1110000	27300000	90600
843000	42800000	76300
3740000	48000000	57200
864000	21600000	137000
864000	33100000	95400
738000	23600000	59100
2070000	21900000	113000
1370000	19800000	95400
169000	20700000	61000
1520000	22400000	95400
864000	29800000	61000

## Sheet: Fig 2A
DPI	0	1	3	5	10
Rep1	0	2.60314	4.56468	4.7316	4.36175
Rep1	2.00432	0	3.34262	4.3243	3.97777
Rep1	0	0	4.50787	4.51589	3.43152
Rep1	2.00432	0	4.56468	4.42977	3.61289
Rep1	0	0	2.3032	4.69197	3.83257
Rep1	2.00432	0	4.99034	4.59989	4.13037
Rep1	0	3.50529	5.03703	4.44872	3.97777
Rep1	2.3032	3.50529	3.94944	4.44872	4.0864
Rep1	0	3.50529	4.00004	3.36192	4.49277
Rep1	2.00432	0	3.82614	4.4997	4.20954
Rep1	0	2.00432	4.22274	4.06822	3.73247
Rep1	0	3.86929	4.27648	4.18187	4.30752
Rep1	0	2.00432	0	4.42977	4.85492
Rep1	2.00432	2.00432	0	3.77093	4.5933
Rep1	2.3032	2.00432	4.30105	4.82413	3.14644
Rep1	3.00043	0	4.00004	4.67026	4.5933
Rep1	0	2.00432	4.34637	4.36923	4.51056
Rep1	0	0	3.89215	4.21487	4.60747
Rep1	0	0	3.82614	4.83188	4.47277
Rep1	2.47857	2.60314	4.0864	4.82413	3.97777
Rep1	2.00432	0	3.89215	4.5866	4.13037
Rep1	2.60314	0	4.3243	4.61279	4.69898
Rep1	2.00432	0	4.94891	4.9435	4.0864
Rep1	0	3.04179	3.94944	4.87449	4.17322
Rep1	0	2.60314	3.11428	3.67219	4.33447
Rep1	0	2.47857	4.15839	4.62429	4.24554
Rep1	0	0	4.68932	4.14616	4.54532
Rep1	0	2.77887	4.72674	4.24554	4.80278
Rep1	0	2.47857	4.36737	4.77598	3.43152
Rep1	0	2.47857	4.15839	4.34637	5.13925
Rep1	0	2.60314	3.74827	4.21487	4.92993
Rep1	0	2.3032	4.22274	4.53021	4.52893
Rep1	0	0	4.00004	4.29887	4.78391
Rep1	0	3.04179	4.50787	3.67219	4.47277
Rep1	0	2.00432	4.55146	4.02123	4.51056
Rep1	0	0	4.42653	4.44872	4.7324
Rep1	2.47857	3.32243	0	4.42977	3.61289
Rep1	2.00432	0	3.89215	4.82413	3.61289
Rep1	0	3.72436	4.42653	4.4997	4.51056
Rep1	0	2.60314	4.7364	4.93197	4.86273
Rep1	3.00043	3.62335	3.2307	4.96615	4.36175
Rep1	0	2.69984	4.38918	4.42977	5.26717
Rep1	2.00432	0	4.44406	4.86094	4.5623
Rep1	2.3032	2.47857	4.0864	4.68125	4.87099
Rep1	0	3.04179	4.04536	4.51589	5.27669
Rep1	2.00432	0	4.60207	4.88139	4.52893
Rep1	0	2.47857	3.64355	4.67026	4.81158
Rep1	2.00432	2.60314	4.50787	4.74037	4.74352
Rep1			4.25044	4.42977	5.02243
Rep1			4.40826	4.82413	4.76418
Rep1			4.5775	4.4997	4.24554
Rep1			3.82614	4.93197	5.16406
Rep1			3.27898	4.96615	4.76418
Rep1			4.44406	4.42977	5.09899
Rep1			4.30105	4.86094	4.87099
Rep1			4.40826	4.68125	4.82931
Rep1			4.40826	4.51589	4.97544
Rep1			4.80957	4.88139	4.72182
Rep1			4.12388	4.67026	4.24554
Rep1			3.04179	4.74037	4.67487
Rep1			3.51865	0	3.90854
Rep1			3.66285	0	4.27648
Rep1			3.04179	0	3.90854
Rep1			3.34262	0	4.71013
Rep1			3.89215	0	4.47277
Rep1			3.04179	0	4.7324
Rep1			2.00432	0	3.97777
Rep1			3.91913	0	3.90854
Rep1			3.14644	0	4.71013
Rep1			4.25044	0	4.5623
Rep1			3.59118	0	5.4138
Rep1			3.04179	0	4.92273
Rep1				4.39095
Rep1				5.0414
Rep1				4.42977
Rep1				4.14616
Rep1				4.24554
Rep1				4.29887
Rep1				4.46688
Rep1				4.54532
Rep1				4.11062
Rep1				4.6365
Rep1				4.24554
Rep1				4.62429
Rep1				4.48289
Rep1				4.34637
Rep1				3.94453
Rep1				4.46688
Rep1				4.51589
Rep1				4.51589
Rep1				4.51589
Rep1				4.91329
Rep1				4.48289
Rep1				4.29887
Rep1				4.84634
Rep1				4.93197

## Sheet: Fig 2A inset
DPI	Log10CFU/fly
0	6.344
0	5.88081
0	6.32654
0	6.22011
0	6.22479
0	6.27646
0	6.05843
0	6.09691
0	6.36586
0	6.09167
0	6.31681
0	6.34321
1	4.88081
1	4.43136
1	4.82607
1	5.13354
1	4.57978
1	4.41497
1	5.4843
1	4.57978
1	5.26245
1	5.67761
1	5.32222
1	4.53148
1	5.34792
1	5.53857
1	5.7246
1	5.65591
1	5.79741
1	5.41313
1	4.95999
1	4.97081
1	5.07591
1	5.14489
1	5.33203
1	5.40483
1	6.0569
1	6.13194
1	4.47712
1	5.71517
1	5.27184
1	4.74819
1	5.09342
1	5.93247
1	5.23805
1	5.77085
2	4.66464
2	4.30535
2	4.33041
2	4.54531
2	4.57287
2	4.84073
2	4.40483
2	4.97313
2	4.79588
2	4.92788
2	4.78319
2	5.77379
3	4.70415
3	4.66558
3	4.57864
3	4.68574
3	4.55267
3	4.44404
3	4.74663
3	4.48855
3	4.62634
3	4.30103
3	4.74429
3	4.4456
3	5.14301
3	4.72428
3	4.6721
3	4.81954
3	4.47712
3	4.77085
3	4.86923
3	4.86923
3	4.32222
3	4.5682
3	5.57403
3	5.55388
3	5.15836
3	4.5563
3	4.43136
3	4.39794
3	4.86332
3	4.20412
3	3.77815
3	4.89763
4	4.62737
4	4.57403
4	4.82995
4	4.45637
4	4.79796
4	4.70927
4	4.81291
4	5.27989
4	4.52375
4	4.84757
4	4.3927
5	5.85733
5	5.23805
5	4.5563
5	4.61278
5	4.44716
5	4.50515
5	4.61278
5	3.95424
5	4.44716
5	4.68124
10	4.72428
10	4.83885
10	4.9345
10	4.69897
10	4.62325
10	5.23045
10	5.24055
10	4.53148
10	4.65321
10	4.72428
10	5.06819
10	4.38021
10	4.30103
10	4.49136
10	4.5682
10	4.716
10	4.74819
10	4.79239
10	4.92428
10	4.94448
10	4.96379
10	5.10037
15	4.93601
15	4.0607
15	4.85431
15	4.8293
15	4.91275
15	5.04258
15	5.03222
15	5.03543
20	4.99123
20	5.2878
20	5.0607
20	5.07918
20	5.45939
20	5.42975
20	5.57403
20	5.91381
20	4.78533
20	5.19866
20	5.07188
20	4.83251
20	4.91908
20	4.07918
20	4.30103
20	4.53148
20	4.61278
20	5.53782

## Sheet: Fig 2C
	0	1	2	3	4	5	10
LpWF	4.20412	2.8451	2.87506	2.39794	2	1.69897
LpWF	4.30103	3	2.92942	2.54407	2.47712	1.69897
LpWF	4.34242	3	2.95424	3.09691	2.60206	2
LpWF	4.38021	3	3.14613	3.25527	2.81291	2.17609
LpWF	4.41497	3.30103	3.23045	3.36173	2.90309	2.30103
LpWF	4.44716	3.32222	3.33244	3.4624	3.02119	2.39794
LpWF	4.44716	3.45484	3.34242	3.46982	3.09691	2.39794
LpWF	4.47712	3.56229	3.41497	3.4843	3.11394	2.47712
LpWF	4.50515	3.59106	3.51188	3.61805	3.20412	2.54407
LpWF	4.50515	3.63347	3.53148	3.63347	3.24304	2.74036
LpWF	4.53148	3.63849	3.64345	3.69461	3.32222	2.74036
LpWF	4.5563	3.70757	3.6721	3.69897	3.33244	2.77815
LpWF	4.57978	3.70757	3.68574	4.04139	3.35218	2.8451
LpWF	4.62325	3.77085	3.75205	4.20412	3.38021	2.90309
LpWF	4.64345	3.79934	3.75587	4.41497	3.40654	2.97772
LpWF	4.66276	3.85431	4	4.43136	3.40654	3.13033
LpWF	4.69897	3.86629	4.04139	4.60206	3.42325	3.31175
LpWF	4.69897	4.04139	4.07918	4.62325	3.49831	3.60206
LpWF	4.74819	4.20412	4.23045	4.64345	3.53782	3.63849
LpWF	4.74819	4.23045	4.27875	4.77815	3.5563	4
LpWF	4.83251	4.25527		4.83885	3.61805	4.17609
LpWF	4.8451	4.30103		4.8451	3.62839	4.27875
LpWF	4.96379	4.6902			4.14613	4.30103
LpWF	5.14613	4.6902			4.5682	4.43136
LpWF	3.30103
LpWF	4.14613
LpWF	4.23045
LpWF	4.27875
LpWF	4.32222
LpWF	4.34242
LpWF	4.39794
LpWF	4.4624	3.77815	3	2.69897	2.30103	2.81291	1.69897
LpWF	4.57978	3.77815	3	3	3	2.90309	2.30103
LpWF	4.61278	3.77815	3.30103	3.17609	3.27875	3	2.60206
LpWF	3.77815	3.95424	3.30103	3.60206	3.47712	3.47712	2.81291
LpWF	3.77815	3.95424	3.77815	3.60206	3.60206	3.60206	3
LpWF	3.8451	4.14613	3.95424	3.8451	3.60206	3.60206	3
LpWF	3.95424	4.27875	4	3.95424	3.77815	3.69897	3.14613
LpWF	4	4.32222	4.14613	4.25527	3.95424	3.77815	3.30103
LpWF	4.25527	4.34242	4.27875	4.41497	4	3.8451	3.30103
LpWF	4.30103	4.36173	4.6721	4.44716	4.38021	4.41497	3.30103
LpWF	4.34242	4.53148	4.6902	4.63347	4.61278	4.57978	4
LpWF	4.34242	4.62325	4.76343				4.47712
LpWF	4.34242
LpWF	4.34242
LpWF	4.38021
LpWF	4.38021
LpWF	4.39794
LpWF	4.39794
LpWF	4.43136
LpWF	4.44716
LpWF	4.47712
LpWF	4.51851	3.47712	2.17609	3	0	2.30103	1.69897
LpWF	4.53148	3.60206	2.54407	3	2.17609	2.47712	1.69897
LpWF	4.60206	3.69897	3	3	2.30103	2.47712	1.69897
LpWF	4.65321	3.77815	3.47712	3.30103	2.39794	2.81291	2
LpWF	4.80618	3.77815	3.47712	3.47712	2.81291	3	2.54407
LpWF		3.8451	3.60206	3.69897	2.8451	3	2.60206
LpWF		3.90309	3.77815	3.77815	3	3	2.69897
LpWF		3.95424	3.8451	3.8451	3.09691	3	3
LpWF		4	3.90309	3.90309	3.09691	3	3
LpWF		4.07918	3.95424	3.90309	3.30103	3	3
LpWF		4.17609	4.04139	3.90309	3.30103	3.30103	3.13033
LpWF		4.20412	4.11394	4	3.47712	3.30103	3.30103
LpWF		4.20412	4.11394	4	3.69897	3.30103	3.30103
LpWF		4.20412	4.20412	4.04139	3.69897	3.47712	3.47712
LpWF		4.20412	4.20412	4.11394	3.71181	3.47712	3.47712
LpWF		4.25527	4.23045	4.11394	3.8451	3.60206	3.69897
LpWF		4.30103	4.38021	4.11394	3.90037	3.69897	3.90309
LpWF		4.38021	4.5682	4.23045	4.25527	3.8451	4
LpWF		4.49136	4.6721	4.23045	4.25527	3.90309	4.14613
LpWF		4.50515	4.6721	4.23045	4.32222	4.11394	4.39794
LpWF		4.72428	4.81291	4.32222	4.34242	4.36173	4.39794
LpWF		4.72428		4.32222	4.47712	4.54407	4.51851
LpWF		4.90309		4.34242	4.5682
LpWF				4.65321
WCFS1	2	0	0	0	0	0	0
WCFS1	2	0	0	0	0	0	0
WCFS1	2.30103	0	0	0	0	0	0
WCFS1	2.47712	0	0	0	0	0	0
WCFS1	2.47712	2.30103	0	0	0	0	0
WCFS1	2.47712	2.39794	0	0	0	0	0
WCFS1	2.60206	2.39794	0	0	0	0	0
WCFS1	2.69897	2.69897	0	0	0	0	0
WCFS1	2.69897	2.69897	0	0	0	0	0
WCFS1	2.77815	2.69897	1.69897	0	0	0	0
WCFS1	2.90309	3.17609	1.69897	0	0	0	0
WCFS1	2.92942	3.17609	2	0	0	0	0
WCFS1	2.92942	3.47712	2	0	0	0	0
WCFS1	2.95424	3.69897	2.60206	0	1.69897	1.69897	0
WCFS1	2.95424	3.69897	2.65321	0	2.17609	1.69897	0
WCFS1	3.23045	4	2.69897	0	2.30103	2	1.69897
WCFS1	3.53148	4	2.69897	0	2.47712	2.69897	2.69897
WCFS1	3.57978	4	2.69897	0	2.69897	2.69897	2.69897
WCFS1	3.68124	4.09691	2.97772	1.69897	3.17609	3	3
WCFS1	3.68124	4.30103	3	1.69897	3.17609	3	3.39794
WCFS1	3.93952	4.58546	3	2.69897	3.17609	3.17609	3.39794
WCFS1	4.22272	4.69897	3	3.47712	3.17609	3.17609	3.65321
WCFS1	4.74429		3.30103	4.02119	3.77815	3.92942	0
WCFS1	0		3.30103				0
WCFS1	0		3.60206				1.69897
WCFS1	0	0	0	0	0	0	1.69897
WCFS1	1.69897	0	0	0	0	0	1.69897
WCFS1	1.69897	0	0	0	0	0	1.69897
WCFS1	2	0	0	0	0	0	1.69897
WCFS1	2.69897	0	0	0	0	0	1.69897
WCFS1	3.17609	0	0	1.69897	0	0	1.69897
WCFS1	3.17609	1.69897	0	2	0	0	2
WCFS1	3.30103	1.69897	1.69897	2	0	1.69897	2
WCFS1	3.39794	2	1.69897	2	0	1.69897	2.17609
WCFS1	3.54407	2.17609	1.69897	2.17609	0	2	2.39794
WCFS1	3.65321	2.39794	1.69897	2.30103	0	2	2.69897
WCFS1	3.69897	2.69897	2	2.69897	0	2	2.69897
WCFS1	3.81291	2.69897	2	2.69897	0	2.65321	3
WCFS1	3.8451	3	2	2.69897	1.69897	2.69897	3
WCFS1	3.92942	3	2.69897	2.69897	2.30103	2.69897	3.47712
WCFS1	3.95424	3.17609	2.69897	2.77815	2.69897	2.69897	3.47712
WCFS1	4	3.17609	3.13033	3	2.69897	2.95424	3.54407
WCFS1	4.02119	3.30103	3.39794	3	2.69897	3.30103	3.60206
WCFS1	4.04139	3.30103	3.47712	3	3	3.30103	4.02119
WCFS1	4.04139	3.39794	3.54407	3.17609	3.39794	3.39794	4.17609
WCFS1	4.14613	3.47712	3.65321	3.29003	3.47712	3.47712	4.21748
WCFS1	4.69897	3.47712	3.69897	3.47712	3.54407	3.81291
WCFS1	1.69897	3.90309	3.74036	3.77815	4.0607	3.87506	0
WCFS1	2.30103	3.90309	3.95424			4.17609	0
WCFS1	2.47712	4.26717					0
WCFS1	2.54407						0
WCFS1	2.69897	0	0	0	0	0	0
WCFS1	2.69897	0	0	0	0	0	0
WCFS1	3	1.69897	0	0	0	0	0
WCFS1	3	1.69897	0	0	0	0	0
WCFS1	3	1.69897	0	0	0	0	1.69897
WCFS1	3.30103	1.69897	0	0	0	0	1.69897
WCFS1	3.30103	1.69897	0	0	0	1.69897	2
WCFS1	3.39794	2	0	0	0	1.69897	2.17609
WCFS1	3.54407	2.17609	0	0	0	1.69897	2.17609
WCFS1	3.60206	2.30103	1.69897	0	0	1.69897	2.47712
WCFS1	3.60206	2.39794	1.69897	0	0	2.17609	2.69897
WCFS1	3.69897	2.69897	2	0	0	2.30103	2.69897
WCFS1	3.77815	2.69897	2	0	1.69897	2.30103	2.69897
WCFS1	4	3	2	0	1.69897	2.69897	3
WCFS1	4.30103	3	2	1.69897	1.69897	2.69897	3
WCFS1	4.37107	3.47712	2.69897	2.39794	2	3	3
WCFS1	4.45484	3.54407	2.69897	2.39794	2.54407	3	3.30103
WCFS1	4.51851	3.81291	3.17428	2.54407	3	3.16137	3.39794
WCFS1		3.90309	3.17609	2.65321	3.17609	3.60206	3.47712
WCFS1		4	3.17609	2.69897	3.95424	3.69897	3.47712
WCFS1			3.30103	2.69897	4	3.8451
WCFS1			3.39794	3	4.52504	4.25527
WCFS1			3.60206	3.30103
WCFS1			3.65321	3.8451
WCFS1			3.90309
WCFS1			3.90309
Ai	3.39794	2.60206	1.69897	0	0	0	0
Ai	3.65321	2.65321	3	1.69897	0	1.69897	0
Ai	3.74036	2.77815	3.30103	2.17609	0	1.69897	1.69897
Ai	3.77815	2.92942	3.30103	2.47712	0	1.69897	1.69897
Ai	3.77815	3	3.30103	2.77815	0	2.30103	2
Ai	3.8451	3	3.47712	3	0	2.30103	2.17609
Ai	3.92942	3.04139	3.69897	3	0	2.69897	2.17609
Ai	4.02119	3.09691	3.77815	3	1.69897	2.87506	2.30103
Ai	4.07918	3.29003	3.77815	3	3	2.87506	2.39794
Ai	4.07918	3.30103	3.77815	3	3	3	2.60206
Ai	4.20412	3.38917	3.8451	3	3	3	2.65321
Ai	4.25527	3.47712	3.90309	3.30103	3	3	3
Ai	4.36173	3.5563	3.90309	3.30103	3.30103		3.30103
Ai	4.36173	3.69897	3.95424	3.47712	3.30103	3	3.30103
Ai	4.4843	3.69897	4.07918	3.47712	3.47712	3	3.47712
Ai	4.52504	3.69897	4.14613	3.60206	3.77815	3	3.47712
Ai	4.54407	4	4.20412	3.60206	3.8451	3.27875	3.47712
Ai	4.60206	4	4.25527	3.90309	4.04139	3.47712	3.60206
Ai	4.62325	4.20412	4.63347	3.95424	4.14613	3.60206	3.8451
Ai	4.69897	4.43136	4.64345	4.04139	4.27875	3.60206	3.95424
Ai	4.69897	4.49136	4.69897	4.39794	4.36173	3.69897	4.11394
Ai	4.716	4.62325	4.69897	4.44716	4.73239	3.77815	4.11394
Ai	4.74819	4.80618	4.69897	4.79934	4.9345	4.04139	4.27875
Ai	2.54407	5.05308	5	4.92942	5.30103	4.11394	4.63347
Ai	2.69897						2.17609
Ai	3	2.30103	1.69897	1.69897	0	0	2.8451
Ai	3	2.39794	2	2	0	0	3
Ai	3	2.60206	2.65321	2	1.69897	0	3
Ai	3	2.8451	2.65321	2.17609	1.69897	0	3
Ai	3	3	3	2.30103	2.17609	1.69897	3
Ai	3	3.07918	3	2.39794	2.30103	2	3.21748
Ai	3	3.30103	3.30103	2.77815	2.39794	2.17609	3.30103
Ai	3	3.36173	3.30103	3	2.54407	2.39794	3.30103
Ai	3.0607	3.60206	3.30103	3	3	2.39794	3.47712
Ai	3.47712	3.60206	3.60206	3	3	2.54407	3.47712
Ai	3.47712	3.69897	3.69897	3.30103	3.30103	2.54407	3.47712
Ai	3.47712	3.69897	3.69897	3.60206	3.30103	2.54407	3.47712
Ai	3.47712	3.69897	3.69897	3.69897	3.90309	2.60206	3.77815
Ai	3.60206	4.04139	3.77815	3.69897	4	2.60206	4
Ai	3.60206	4.09691	3.77815	3.8451	4.17609	2.69897	4.27875
Ai	3.60206	4.09691	3.90309	3.90309	4.49136	3	4.69897
Ai	3.77815	4.14613	3.90309	4	4.51851	3	5
Ai	3.8451	4.36173	3.95424	4	4.57978	3	2.74036
Ai	4.25527	4.69897	4.23045	4.14613	4.59106	3	4.65321
Ai	4.50515		4.23045	4.27875	4.65321	3.30103	3
Ai			4.43136	4.41497	4.6902	3.41497	0
Ai			4.76343	4.41497	4.83251	3.74819	1.69897
Ai				5	5	3.90309	2.8451
Ai					5		4
Ai							3
Ai							4.4624
Ai		2	2.30103	0	0	0	2.47712
Ai		2.74036	2.65321	0	0	0	3.77815
Ai		2.74036	3	2.81291	1.69897	2.17609	3.90309
Ai		2.95424	3.30103	2.87506	2.17609	2.17609	3.69897
Ai		3	3.30103	2.90309	2.17609	3	3
Ai		3	3.30103	3	2.17609	3	3
Ai		3	3.60206	3.0607	2.77815	3	0
Ai		3.30103	3.69897	3.30103	2.90309	3.30103	3
Ai		3.30103	3.69897	3.30103	3	3.30103	0
Ai		3.30103	3.77815	3.30103	3	3.30103	0
Ai		3.30103	3.90309	3.47712	3	3.47712	3.30103
Ai		3.30103	4.11394	3.69897	3.30103	3.47712	3.69897
Ai		3.30103	4.14613	3.69897	3.47712	3.47712	3.69897
Ai		4.20412	4.14613	3.8451	3.60206	3.47712
Ai		4.47712	4.17609	3.95424	4.04139	3.60206
Ai		4.51851	4.23045	4	4.20412	3.69897
Ai		4.5563	4.30103	4.11394	4.23045	3.69897
Ai		4.80618	4.39794	4.32222	4.63347	3.77815
Ai		4.91908	4.39794	4.49136	4.66276	4
Ai			4.51851	5	4.69897	4
Ai			4.70757		5	4
Ai			4.82607			4.04139
Ai						4.86332

## Sheet: Fig 2D
Dose(Log10CFU/Fly)	Mean_Lp->GF	SEM_Lp->GF	N_Lp->GF	Mean_Lp->Lp	SEM_Lp->Lp	N_Lp->Lp
0	0			0
1.14613	100	0	19
2.60206	100	2	24	46	10.1707	24
4.30103	100	2	24	79	8.28982	24
6	100	2	24	96	4.07894	24
5.6	100	0	24	100	0	13
4.3	100	0	24	100	0	24
3	100	0	18
2.5	100	0	22	21	8.29	24
1.8				4	4.079	24
0	0	0	24	0	0	24

## Sheet: Fig 3A
Dose(Log10CFU/Fly)	Mean_Ai->GF	SEM_Ai->GF	N_Ai->GF	Mean_Ai->Lp	SEM_Ai->Lp	N_Ai->Lp	Mean_Ai->Ai	SEM_Ai->Ai	N_Ai->Ai
0	0	0	0	0	0	0
0.404834	0	0	23
2.40483	30.7692	9	26
3.72428	88.8889	5	36
4.40483	100	0	12
5.72428	100	0	26
6	100	0	23
1.04139				73.6842	10.1023	19
1.23045				96	3.91918	25
2.0569				91.6667	7.97856	12
3.0607				100	0	23
4.18041				100	0	11
5.18611				100	0	18
6				100	0	20
6
5							70.83	9.27805	24
3.7							25	8.83883	24
2.4							0	0	24
0							0
6.1							100	0	24

## Sheet: Fig 3B
Ai	Ai (Co-LpWF)
0	0
0	2.69897
2	2.77815
2.17609	3
2.39794	3
2.77815	3
3	3.04139
3	3.14613
3	3.30103
3	3.30103
3.04139	3.47712
3.17609	3.60206
3.30103	3.69897
3.30103	3.77815
3.30103	3.90309
3.30103	3.90309
3.30103	3.95424
3.47712	4.04139
3.47712	4.04139
3.47712	4.30103
3.69897	4.30103
3.90309	4.50515
4	4.63347
4.34242	5.30103
2.30103	0
2.39794	0
2.39794	1.69897
2.39794	2.17609
2.69897	2.30103
2.74036	2.30103
3	2.30103
3	2.65321
3.13033	2.69897
3.38021	2.81291
3.47712	3
3.47712	3
3.60206	3
3.77815	3.0607
3.77815	3.24304
4.04139	3.25527
4.04139	3.33244
4.14613	3.60206
4.34242	3.69897
	3.77815
2.65321	4.38021
2.77815	4.64345
3
3.30103
3.30103
3.47712	3
3.47712	3
3.60206	3
3.69897	3
3.69897	3.30103
3.8451	3.30103
3.8451	3.47712
3.95424	3.95424
4.07918	4.20412
4.11394	4.32222
4.17609	4.51851
4.20412	4.59106
4.20412	4.60206
4.83251	4.62325
4.94448	4.6721
5	4.76343
	4.85126
	5
	5
	5
	5

## Sheet: Fig 3C
LpWF	LpWF (Co-Ai)
3.8451	4.11394
4	4.63347
4.04139	3.69897
4.04139	4.54407
4.11394	4.47712
4.11394	4.04139
4.20412	3.77815
4.30103	4.23045
4.30103	3.69897
4.32222	3.60206
4.34242	4.17609
4.39794	3.60206
4.41497	3.77815
4.44716	3.69897
4.44716	4.32222
4.4624	4.36173
4.47712	3
4.54407	3.60206
4.5682	3.95424
4.5682	4.34242
4.59106	4.36173
4.59106	4.70757
4.6721	3.30103
4.25527	4.23045
4.32222	4.50515
4.36173	4.30103
4.50515	4.07918
4.54407	4.34242
4.57978	4.25527
4.59106	4.39794
4.64345	3.90309
4.75587	3.95424
4.92942	3.47712
3.60206	3.90309
3.69897	4.50515
3.69897	4.04139
3.74819	3.69897
3.77815	3.77815
4	4.69897
4	3.8451
4.07918	3.47712
4.11394	3
4.17609	3
4.25527	4.32222
4.32222	4.11394
4.36173	4.63347
4.38021	3.69897
4.39794	4.54407
4.43136	4.47712
4.44716	4.04139
4.61278	3.77815
4.716	4.23045
4.716	3.69897
	3.60206
	4.17609
	3.60206
	3.77815
	3.69897
	4.32222
	4.36173
	3
	3.60206
	3.95424
	4.34242
	4.36173
	4.70757
	4.69897
	4.8451
	4.88649
	4.5563
	4.69897
	4.70757
	4.88649
	4.53148
	4.9345
	4.96848
	5.09342
	4.88649
	4.89763
	4.86332
	4.57978
	4.5682
	4.89209

## Sheet: Fig 4G
GF	Ai	Lp	Ai+Lp
54991.5	89752.3	147592	80386.2
74620.9	88773.5	104037	129860
52929.3	102842	150819	123966
57971.6	74789.6
